# Supplementary material for: A Dexamethasone-Loaded Polymeric Electrospun Construct as a Tubular Cardiovascular Implant
Source: Polymers (Basel). 2023 Nov 6;15(21):4332. doi: 10.3390/polym15214332 (PMC10649717; doi:10.3390/polym15214332)
Supplement: Supplementary file 1 [file polymers-15-04332-s001.zip]

Archive with 1 entries (1 files):
- polymers-2683551-supplementary.pdf
